# Supplementary material for: Rapid and Ultrasensitive Detection of Dioctyltin in Textiles Using Surface-Enhanced Raman Spectroscopy (SERS): Mechanistic Insights and Practical Applications
Source: Sensors (Basel). 2026 Mar 17;26(6):1891. doi: 10.3390/s26061891 (PMC13029820; doi:10.3390/s26061891)
Supplement: Supplementary file 1 [file sensors-26-01891-s001.zip]

Archive with 1 entries (1 files):
- sensors-4170178-supplementary.pdf
